# Supplementary material for: Social and environmental factors modulate leucocyte profiles in free-living Greylag geese (Anser anser)
Source: PeerJ. 2017 Jan 3;5:e2792. doi: 10.7717/peerj.2792 (PMC5215086; doi:10.7717/peerj.2792)
Supplement: Data S1 [file peerj-05-2792-s001.csv]

NAME	IndNr	Sex	raised	raisedCat	Jahrgang	Schlupfdatum	DatumProbe	AlterTage	Status	FangSeas	Datum	Temp.	Gewicht	Tarsus	BSI	HCT	TWBC	Leukozyten	Heterophile	Lymphozyten	Monozyten	HLratio
Albatros	1	0	1	hr	2011	14.04.11	27.09.12	532	0	2	27.09.12	11	3270	10,8	302,78	0,448	16	24000	20	58	6	0,34
Albatros	1	0	1	hr	2011	14.04.11	12.02.13	670	0	3	12.02.13	-7	3430	10,6	323,58	0,573	5	7500	70	23	5	3,04
Allegra	2	0	1	hr	2000	13.05.00	22.11.10	3845	1	2	22.11.10	4,9				NA	9	13500	49	41	9	1,2
Allegra	2	0	1	hr	2000	13.05.00	18.11.11	4206	1	2	18.11.11	2,7				0,6	4	6000	56	40	4	1,4
Allegra	2	0	1	hr	2000	13.05.00	06.02.13	4652	1	3	06.02.13	1	4570	11,2	408,04	0,527	5	7500	51	41	5	1,24
Ballantine	3	0	0	gr	2009	18.04.09	24.01.13	1377	1	3	24.01.13	-5	4320	10,85	398,16	0,492	7	10500	64	29	7	2,21
Balu	4	1	1	hr	1993	25.04.93	22.11.11	6785	1	2	22.11.11	-1,7				0,498	13	19500	66	30	3	2,2
Balu	4	1	1	hr	1993	25.04.93	02.10.12	7100	1	2	02.10.12	11,5	3520	10,65	330,52	0,381	8	12000	37	52	4	0,71
Bandit	5	0	0	gr	2012	29.04.12	02.07.12	64	2	1	02.07.12	17,7	2640	10,7	246,73	0,348	12	18000	44	45	2	0,98
Bandit	5	0	0	gr	2012	29.04.12	15.12.12	230	2	2	15.12.12	4	4260	10,7	398,13	0,606	4	6000	52	38	10	1,37
Bandit	5	0	0	gr	2012	29.04.12	27.02.13	304	2	3	27.02.13	1	3960	11	360	0,508	5	7500	35	47	15	0,74
Barbados	6	1	0	gr	2004	15.04.04	30.01.12	2846	1	3	30.01.12	-6,5				0,401	6	9000	61	35	0	1,74
Black Russian	7	1	0	gr	2012	30.04.12	03.07.12	64	2	1	03.07.12	18,8	2725	10,1	269,8	0,212	7	10500	56	35	5	1,6
Black Russian	7	1	0	gr	2012	30.04.12	15.12.12	229	2	2	15.12.12	3	3460	9,7	356,7	0,495	4	6000	44	36	20	1,22
Black Russian	7	1	0	gr	2012	30.04.12	01.03.13	305	2	3	01.03.13	1	3350	10,1	331,68	0,452	6	9000	60	28	12	2,14
Bloody Mary	8	0	0	gr	2012	30.04.12	03.07.12	64	2	1	03.07.12	18,8	2790	10,6	263,21	0,321	4	6000	60	34	4	1,76
Bloody Mary	8	0	0	gr	2012	30.04.12	05.12.12	219	2	2	05.12.12	0	4060	10,55	384,83	0,47	8	12000	48	35	17	1,37
Bloody Mary	8	0	0	gr	2012	30.04.12	15.02.13	291	2	3	15.02.13	-10	3780	10,7	353,27	0,461	7	10500	52	28	18	1,86
Baycox	9	0	0	gr	2006	14.04.06	15.03.12	2162	1	3	15.03.12	5,9				0,534	8	12000	54	40	6	1,35
Bogart	10	0	0	gr	2012	24.04.12	21.06.12	58	2	1	21.06.12	8,2	3000	10,3	291,26	0,357	7	10500	47	51	2	0,92
Bogart	10	0	0	gr	2012	24.04.12	18.12.12	238	2	2	18.12.12	4	3820	10,5	363,81	0,477	4	6000	60	29	6	2,07
Boomer	11	1	0	gr	2012	24.04.12	31.07.12	98	2	1	31.07.12	8,2	1950	9	216,67	0,436	6	9000	34	49	12	0,69
Boomer	11	1	0	gr	2012	24.04.12	26.12.12	246	2	2	26.12.12	2	2720	8,9	305,62	0,488	7	10500	44	40	13	1,1
Boston	12	0	0	gr	2004	15.04.04	25.10.11	2749	1	2	25.10.11	7,2				0,549	7	10500	65	31	4	2,1
Boston	12	0	0	gr	2004	15.04.04	30.01.12	2846	1	3	30.01.12	-6,5				0,489	6	9000	60	40	0	1,5
Brisbane	13	1	0	gr	2012	02.05.12	04.07.12	63	2	1	04.07.12	18,8	2340	9,4	248,94	0,36	5	7500	45	38	2	1,18
Brisbane	13	1	0	gr	2012	02.05.12	30.11.12	212	2	2	30.11.12	1	3390	9,5	356,84	0,504	4	6000	42	42	15	1
Brisbane	13	1	0	gr	2012	02.05.12	12.02.13	286	2	3	12.02.13	-7	3330	9,3	358,06	0,445	3	4500	67	23	10	2,91
Brooklyn	14	0	0	gr	2012	02.05.12	04.07.12	63	2	1	04.07.12	18,8	2970	10,3	288,35	0,34	7	10500	60	26	1	2,31
Brooklyn	14	0	0	gr	2012	02.05.12	06.12.12	218	2	2	06.12.12	1	3980	10,5	379,05	0,478	6	9000	53	38	7	1,39
Brooklyn	14	0	0	gr	2012	02.05.12	12.02.13	286	2	3	12.02.13	-2	3860	10,5	367,62	0,504	5	7500	72	15	11	4,8
Bianca	15	0	0	gr	2008	07.04.08	16.03.13	1804	1	3	16.03.13	-8	3810	10,55	361,14	0,469	8	12000	57	43	4	1,33
Burglar	16	0	0	gr	2012	29.04.12	20.12.12	235	2	2	20.12.12	-1	4420	10,7	413,08	0,481	6	9000	52	38	10	1,37
Burglar	16	0	0	gr	2012	29.04.12	25.02.13	302	2	3	25.02.13	-3	4040	10,8	374,07	0,459	8	12000	44	44	4	1
Bwejuu	17	1	0	gr	2000	24.04.00	29.11.11	4236	1	2	29.11.11	-0,7				0,5	6	9000	66	29	5	2,28
Eclipse	18	0	1	hr	1998	03.05.98	11.10.12	5275	0	2	11.10.12	7	3880	10,6	366,04	0,468	13	19500	33	44	6	0,75
Eclipse	18	0	1	hr	1998	03.05.98	23.01.13	5379	0	3	23.01.13	0	3930	10,55	372,51	0,546	5	7500	59	25	16	2,36
Ede	19	0	1	hr	2009	15.04.09	21.11.11	950	1	2	21.11.11	-1,7				0,519	10	15000	35	55	6	0,64
Ede	19	0	1	hr	2009	15.04.09	21.03.12	1071	1	3	21.03.12	6,9				0,512	8	12000	53	38	8	1,39
Ede	19	0	1	hr	2009	15.04.09	22.10.12	1286	1	2	22.10.12	4	4140	10,5	394,29	0,46	9	13500	46	43	6	1,07
Edes	20	0	1	hr	2000	11.05.00	22.11.11	4212	1	2	22.11.11	-1,7				0,575	3	4500	42	51	5	0,82
Elessar	21	0	1	hr	2001	05.05.01	23.11.10	3489	1	2	23.11.10	3,4				NA	10	15000	62	31	7	2
Else	22	1	1	hr	2009	22.04.09	08.10.12	1265	1	2	08.10.12	5	3530	10,05	351,24	0,403	6	9000	28	58	2	0,48
Else	22	1	1	hr	2009	22.04.09	07.02.13	1387	1	3	07.02.13	-2	3910	10,05	389,05	0,488	4	6000	39	43	16	0,91
Erna	23	1	1	hr	2009	21.04.09	15.10.12	1273	1	2	15.10.12	5	3350	10	335	0,417	8	12000	31	42	5	0,74
Fritz	24	0	1	hr	2009	15.04.09	26.01.11	651	1	3	26.01.11	0,2				NA	12	18000	22	71	4	0,31
Gaia	25	1	1	hr	2009	11.04.09	29.11.11	962	1	2	29.11.11	-0,7				0,538	9	13500	47	45	8	1,04
Gaia	25	1	1	hr	2009	11.04.09	10.10.12	1278	1	2	10.10.12	9	3750	10,5	357,14	0,382	8	12000	30	57	2	0,53
Gin Fizz	26	0	0	gr	2012	16.05.12	21.12.12	219	2	2	21.12.12	2	3630	10,3	352,43	0,462	9	13500	58	35	6	1,66
Ginny	27	1	0	gr	2006	11.04.06	25.11.10	1689	1	2	25.11.10	1,3				NA	8	12000	40	50	10	0,8
Grasm�cke	28	1	1	hr	2011	14.04.11	11.10.12	546	1	2	11.10.12	6	3480	10	348	0,37	8	12000	25	51	6	0,49
Grasm�cke	28	1	1	hr	2011	14.04.11	07.02.13	665	1	3	07.02.13	-2	3820	10,2	374,51	0,47	13	19500	49	29	22	1,69
Halas	29	0	1	hr	2000	03.05.00	11.11.11	4209	1	2	11.11.11	2,2				0,595	6	9000	54	37	9	1,46
Halas	29	0	1	hr	2000	03.05.00	27.01.12	4286	1	3	27.01.12	-5,6				0,558	5	7500	60	31	3	1,94
Hilde	30	1	1	hr	2009	15.04.09	16.11.11	945	1	2	16.11.11	-1,5				0,517	6	9000	52	44	4	1,18
Hilde	30	1	1	hr	2009	15.04.09	28.01.12	1018	1	3	28.01.12	-2,6				0,489	6	9000	53	35	11	1,51
Hilde	30	1	1	hr	2009	15.04.09	02.10.12	1266	1	2	02.10.12	11	3330	10	333	0,351	15	22500	48	38	5	1,26
Idgie	31	0	0	gr	2005	07.05.05	24.11.11	2392	1	2	24.11.11	-2				0,576	7	10500	55	39	5	1,41
Ingeborg	32	1	1	hr	2009	10.04.09	25.01.11	655	1	3	25.01.11	0,1				NA	19	28500	34	56	3	0,61
Ingeborg	32	1	1	hr	2009	10.04.09	17.10.12	1286	1	2	17.10.12	3	3520	10	352	0,453	8	12000	60	28	4	2,14
Iwan	33	0	1	hr	1993	06.05.93	21.01.11	6469	1	3	21.01.11	-2,1				NA	3	4500	40	34	16	1,18
Jaga	35	0	0	gr	2012	18.04.12	04.12.12	230	2	2	04.12.12	1	4160	10,3	403,88	0,544	7	10500	42	40	17	1,05
Jamaica	36	0	0	gr	2004	07.05.04	01.03.12	2855	0	3	01.03.12	7,2				0,539	4	6000	75	20	5	3,75
Janker	37	0	0	gr	2012	18.04.12	29.06.12	72	2	1	29.06.12	21,3	2230	9,6	232,29	0,362	6	9000	51	34	7	1,5
Jause	38	1	0	gr	2012	18.04.12	29.06.12	72	2	1	29.06.12	21,3	2760	10,2	270,59	0,369	5	7500	41	44	6	0,93
Jause	38	1	0	gr	2012	18.04.12	23.12.12	249	2	2	23.12.12	3	4200	10,3	407,77	0,54	5	7500	47	40	10	1,18
JB	39	0	0	gr	2000	15.04.00	14.02.13	4688	1	3	14.02.13	-5	4160	10,5	396,19	0,474	6	9000	48	41	6	1,17
Jewel	40	1	0	gr	2003	10.05.03	11.02.13	3565	0	3	11.02.13	-17	3610	10	361	0,5	4	6000	58	29	10	2
Johanna	41	1	0	gr	2012	18.04.12	29.06.12	72	2	1	29.06.12	21,3	2340	9,7	241,24	0,4	8	12000	59	25	10	2,36
Johanna	41	1	0	gr	2012	18.04.12	21.12.12	247	2	2	21.12.12	1	3460	9,8	353,06	0,562	8	12000	45	44	9	1,02
Jordan	42	0	0	gr	2004	17.04.04	08.11.11	2761	1	2	08.11.11	7,5				0,559	5	7500	34	57	9	0,6
Judith	43	1	1	hr	1998	10.05.98	02.03.12	5045	1	3	02.03.12	6				0,555	9	13500	58	32	10	1,81
Judith	43	1	1	hr	1998	10.05.98	03.10.12	5260	1	2	03.10.12	4,5	4050	10,35	391,3	0,38	9	13500	36	41	1	0,88
Julian	44	0	0	gr	2003	20.04.03	26.01.12	3203	1	3	26.01.12	-5,2				0,525	5	7500	49	33	11	1,48
Kamilla	45	1	1	hr	2009	10.04.09	29.11.10	598	1	2	29.11.10	-0,2				NA	12	18000	51	46	3	1,11
Kamilla	45	1	1	hr	2009	10.04.09	12.10.11	915	1	2	12.10.11	13,7				0,513	10	15000	42	52	4	0,81
Karate	46	1	0	gr	2012	28.04.12	23.07.12	86	2	1	23.07.12	11,4	2300	9,9	232,32	0,421	7	10500	46	38	3	1,21
Karate	46	1	0	gr	2012	28.04.12	30.11.12	216	2	2	30.11.12	0	3110	9,6	323,96	0,489	5	7500	60	30	2	2
Karate	46	1	0	gr	2012	28.04.12	11.02.13	289	2	3	11.02.13	-15	3050	9,4	324,47	0,492	5	7500	53	41	4	1,29
Kendo	47	0	0	gr	2012	28.04.12	23.07.12	86	2	1	23.07.12	11,4	2820	10	282	0,39	12	18000	22	46	7	0,48
Kendo	47	0	0	gr	2012	28.04.12	05.12.12	221	2	2	05.12.12	0	3600	9,8	367,35	0,485	6	9000	48	37	9	1,3
Klabauter	48	1	0	gr	2012	19.04.12	30.07.12	102	2	1	30.07.12	15,9	2270	9,1	249,45	0,438	4	6000	50	40	5	1,25
Klabauter	48	1	0	gr	2012	19.04.12	17.12.12	242	2	2	17.12.12	3	3090	9,3	332,26	0,515	9	13500	49	32	15	1,53
Kordula	49	0	1	hr	2009	10.04.09	29.11.11	963	1	2	29.11.11	-0,7				0,566	10	15000	59	39	2	1,51
Kordula	49	0	1	hr	2009	10.04.09	16.10.12	1285	1	2	16.10.12	4,5	4130	10,5	393,33	0,446	9	13500	31	38	11	0,82
Kordula	49	0	1	hr	2009	10.04.09	06.02.13	1398	1	3	06.02.13	1	4180	10,8	387,04	0,547	7	10500	44	46	3	0,96
Kronos	50	1	1	hr	2009	12.04.09	29.09.12	1266	0	2	29.09.12	9,5	3190	10,25	311,22	0,427	8	12000	50	29	2	1,72
Kronos	50	1	1	hr	2009	12.04.09	24.01.13	1383	0	3	24.01.13	-5	3470	9,7	357,73	0,441	4	6000	73	20	7	3,65
Kung Fu	51	1	0	gr	2012	28.04.12	23.07.12	86	2	1	23.07.12	11,4	2775	10,3	269,42	0,369	9	13500	43	46	3	0,93
Kung Fu	51	1	0	gr	2012	28.04.12	05.12.12	221	2	2	05.12.12	0	3850	10,3	373,79	0,492	5	7500	46	42	12	1,1
Kung Fu	51	1	0	gr	2012	28.04.12	27.02.13	305	2	3	27.02.13	1	3660	10,5	348,57	0,492	6	9000	40	50	4	0,8
Lada	52	1	0	gr	2012	26.04.12	27.11.12	215	2	2	27.11.12	4	3230	9,4	343,62	0,485	2	3000	50	32	18	1,56
Lada	52	1	0	gr	2012	26.04.12	06.02.13	286	2	3	06.02.13	1	3350	9,1	368,13	0,513	5	7500	41	27	31	1,52
Laertes	53	1	0	gr	2012	11.04.12	19.06.12	69	2	1	19.06.12	10,7	2560	9,4	272,34	0,413	8	12000	40	50	8	0,8
Laertes	53	1	0	gr	2012	11.04.12	27.11.12	230	2	2	27.11.12	4	3420	9,8	348,98	0,463	14	21000	49	42	7	1,17
Lambada	54	0	0	gr	2008	05.04.08	21.03.12	1446	1	3	21.03.12	6,9				0,495	8	12000	42	44	14	0,95
Lamborghini	55	0	0	gr	2012	26.04.12	07.12.12	225	2	2	07.12.12	-8	3520	10,7	328,97	0,474	6	9000	76	18	5	4,22
Lamborghini	55	0	0	gr	2012	26.04.12	14.02.13	294	2	3	14.02.13	-3	3680	10,75	342,33	0,496	6	9000	52	36	11	1,44
Lancia	56	0	0	gr	2012	26.04.12	29.11.12	217	2	2	29.11.12	4	3060	10,15	301,48	0,561	6	9000	39	52	8	0,75
Lancia	56	0	0	gr	2012	26.04.12	21.01.13	270	2	3	21.01.13	-4,5	3210	9,8	327,55	0,547	8	12000	46	39	12	1,18
Lando	57	1	0	gr	2009	15.04.09	02.02.12	1023	1	3	02.02.12	-11,5				0,384	4	6000	35	51	9	0,69
Large	58	1	0	gr	2004	08.04.04	28.01.11	2486	1	3	28.01.11	-4,4				NA	8	12000	36	57	3	0,63
Laxi	59	0	0	gr	2008	26.04.08	19.03.12	1423	1	3	19.03.12	6,5				0,52	11	16500	30	57	12	0,53
Leda	60	0	0	gr	1996	25.04.96	25.01.13	6119	0	3	25.01.13	-4	3290	9,6	342,71	0,521	3	4500	47	44	9	1,07
Leeluu	61	0	0	gr	2005	30.04.05	23.01.12	2459	1	3	23.01.12	3,4				0,529	7	10500	50	44	1	1,14
Lestate	63	1	1	hr	1995	02.05.95	25.11.10	5686	1	2	25.11.10	1,3				NA	9	13500	50	47	3	1,06
Lestate	63	1	1	hr	1995	02.05.95	11.01.12	6098	1	3	11.01.12	4,1				0,495	4	6000	47	45	4	1,04
Leyland	64	1	0	gr	2012	26.04.12	06.12.12	224	2	2	06.12.12	1	3160	9,9	319,19	0,492	8	12000	62	29	6	2,14
Leyland	64	1	0	gr	2012	26.04.12	14.02.13	294	2	3	14.02.13	-5	3230	9,8	329,59	0,47	7	10500	57	38	3	1,5
Liane	65	1	0	gr	2012	27.04.12	26.06.12	60	2	1	26.06.12	16,3	2474	9,9	249,9	0,416	10	15000	52	41	7	1,27
Liane	65	1	0	gr	2012	27.04.12	13.02.13	292	2	3	13.02.13	-7	3270	9,5	344,21	0,454	6	9000	48	43	9	1,12
Lilla	66	1	0	gr	2008	26.04.08	24.11.11	1307	1	2	24.11.11	-2				0,564	11	16500	22	66	11	0,33
Limbo	67	1	0	gr	2008	05.04.08	25.01.11	1025	1	3	25.01.11	0,1				NA	13	19500	29	66	2	0,44
Lindon	68	0	0	gr	2003	13.04.03	19.11.10	2777	1	2	19.11.10	3,7				NA	12	18000	57	35	7	1,63
Lindy Hop	69	0	1	hr	2011	04.04.11	31.01.13	668	0	3	31.01.13	6	4350	11,4	381,58	0,543	5	7500	57	27	14	2,11
Linnet	70	1	0	gr	2012	16.04.12	20.06.12	65	2	1	20.06.12	22,6	2165	9,1	237,91	0,408	6	9000	48	40	4	1,2
Linnet	70	1	0	gr	2012	16.04.12	20.12.12	248	2	2	20.12.12	-2	3700	9,45	391,53	0,588	5	7500	40	51	9	0,78
Longshanks	71	1	0	gr	2007	25.04.07	24.01.12	1735	1	3	24.01.12	0,6				0,43	5	7500	38	44	12	0,86
Lotos	72	0	0	gr	2012	27.04.12	26.06.12	60	2	1	26.06.12	16,3	2300	9,9	232,32	0,384	6	9000	14	77	7	0,18
Lotos	72	0	0	gr	2012	27.04.12	06.12.12	223	2	2	06.12.12	1	3650	10	365	0,507	9	13500	37	41	15	0,9
Lotos	72	0	0	gr	2012	27.04.12	22.01.13	270	2	3	22.01.13	-2	3480	9,8	355,1	0,507	7	10500	44	45	9	0,98
L_wenherz	73	1	1	hr	2001	10.05.01	24.11.10	3485	1	2	24.11.10	2,4				NA	13	19500	68	30	2	2,27
L_wenherz	73	1	1	hr	2001	10.05.01	21.10.11	3816	1	2	21.10.11	3,3				0,554	11	16500	57	28	11	2,04
Lukka	74	1	0	gr	2008	26.04.08	21.11.11	1304	1	2	21.11.11	-0,4				0,53	10	15000	55	36	9	1,53
L�mmel	75	1	0	gr	2008	11.04.08	11.11.11	1309	1	2	11.11.11	2,2				0,514	4	6000	50	39	11	1,28
Lupin	76	1	0	gr	2012	27.04.12	26.06.12	60	2	1	26.06.12	16,3	2230	9,3	239,78	0,405	14	21000	36	61	2	0,59
Lupin	76	1	0	gr	2012	27.04.12	23.12.12	240	2	2	23.12.12	3	3310	9,4	352,13	0,471	6	9000	63	26	7	2,42
Lupin	76	1	0	gr	2012	27.04.12	28.02.13	307	2	3	28.02.13	1	2960	9,3	318,28	0,45	8	12000	46	40	9	1,15
Martha	77	0	1	hr	1999	25.04.99	25.11.11	4597	1	2	25.11.11	-3,1				0,565	12	18000	61	28	11	2,18
Watson	78	0	1	hr	2010	20.04.10	24.10.12	918	1	2	24.10.12	10	4210	10,8	389,81	0,448	10	15000	30	64	3	0,47
Medea	79	0	1	hr	2009	12.04.09	09.10.12	1276	0	2	09.10.12	7,5	3970	10,5	378,1	0,415	10	15000	28	51	7	0,55
Medea	79	0	1	hr	2009	12.04.09	31.01.13	1390	0	3	31.01.13	6	4130	10,65	387,79	0,5	7	10500	48	42	9	1,14
Miranda	80	0	1	hr	2009	11.04.09	05.10.12	1273	1	2	05.10.12	7	4160	10,6	392,45	0,431	7	10500	29	59	5	0,49
Miranda	80	0	1	hr	2009	11.04.09	23.01.13	1383	1	3	23.01.13	1	4410	10,75	410,23	0,552	7	10500	47	45	8	1,04
Montoya	81	1	1	hr	2000	01.05.00	18.11.11	4218	0	2	18.11.11	2,7				0,625	8	12000	54	36	7	1,5
Murphy	82	0	1	hr	1999	21.04.99	24.11.10	4235	1	2	24.11.10	2,4				NA	17	25500	57	39	4	1,46
Murphy	82	0	1	hr	1999	21.04.99	16.10.12	4927	1	2	16.10.12	3,5	4100	10,6	386,79	0,464	6	9000	47	32	4	1,47
Murphy	82	0	1	hr	1999	21.04.99	24.01.13	5027	1	3	24.01.13	-5	4730	10,8	437,96	0,532	4	6000	61	32	5	1,91
Nenya	83	0	0	gr	2003	02.05.03	21.01.11	2821	1	3	21.01.11	-2,1				NA	5	7500	33	56	8	0,59
Pantalaimon	84	0	1	hr	2008	25.04.08	21.01.11	1001	1	3	21.01.11	-2,1				NA	7	10500	44	42	11	1,05
Paso	85	0	1	hr	2011	04.04.11	29.09.12	544	0	2	29.09.12	7,5	4060	10,95	370,78	0,39	5	7500	40	48	4	0,83
Paso	85	0	1	hr	2011	04.04.11	06.02.13	674	0	3	06.02.13	2	4580	10,75	426,05	0,524	5	7500	55	39	6	1,41
Persephone	86	0	1	hr	2009	11.04.09	16.11.11	949	1	2	16.11.11	-1,5				0,576	6	9000	50	43	7	1,16
Pierre	87	0	0	gr	1998	04.05.98	06.02.13	5392	0	3	06.02.13	1	4020	10,8	372,22	0,503	8	12000	66	25	6	2,64
Pilvi	88	0	1	hr	2000	04.05.00	28.01.12	4286	0	3	28.01.12	-2,6				0,533	6	9000	70	27	2	2,59
Pilvi	88	0	1	hr	2000	04.05.00	28.01.13	4652	0	3	28.01.13	-1	4150	10,8	384,26	0,526	6	9000	58	22	9	2,64
Pippin	89	1	1	hr	2007	13.04.07	07.11.11	1669	1	2	07.11.11	8,8				0,547	8	12000	22	68	7	0,32
Pippin	89	1	1	hr	2007	13.04.07	24.01.12	1747	1	3	24.01.12	0,6				0,505	6	9000	30	65	5	0,46
Pippin	89	1	1	hr	2007	13.04.07	17.10.12	2014	1	2	17.10.12	2	3350	9,9	338,38	0,495	10	15000	14	65	5	0,22
pippin	89	1	1	hr	2007	13.04.07	06.03.13	2154	1	3	06.03.13	2	4190	10,2	410,78	0,557	3	4500	47	43	3	1,09
Plisch	90	0	0	gr	1998	04.05.98	22.03.12	5071	0	3	22.03.12	8				0,55	10	15000	76	15	9	5,07
Punki	91	0	1	hr	1992	07.04.92	23.11.10	6804	1	2	23.11.10	3,4				NA	10	15000	66	34	0	1,94
Rockygr�n	92	0	0	gr	1990	05.05.90	29.11.10	7513	1	2	29.11.10	-0,2				NA	7	10500	64	32	4	2
Sinclair	93	0	1	hr	2008	25.04.08	14.03.12	1419	0	3	14.03.12	7,1				0,578	6	9000	51	43	6	1,19
Sinclair	93	0	1	hr	2008	25.04.08	01.10.12	1620	0	2	01.10.12	11,5	4260	11	387,27	0,46	3	4500	55	17	4	3,24
Sinclair	93	0	1	hr	2008	25.04.08	06.03.13	1776	0	3	06.03.13	0	4400	11,05	398,19	0,545	3	4500	80	16	4	5
Sinus	94	0	0	gr	1992	20.04.92	28.01.12	7222	1	3	28.01.12	-2,6				0,483	5	7500	67	28	3	2,39
Siskin	95	0	0	gr	2012	13.04.12	26.06.12	74	2	1	26.06.12	16,3	2640	10,7	246,73	0,408	11	16500	58	33	4	1,76
Siskin	95	0	0	gr	2012	13.04.12	07.12.12	238	2	2	07.12.12	-8	3740	10,6	352,83	0,512	7	10500	43	47	9	0,91
Smoky	96	0	1	hr	2001	08.05.01	21.10.11	3818	1	2	21.10.11	3,3				0,586	4	6000	39	57	4	0,68
Sommersprosse	97	1	1	hr	2008	06.04.08	24.11.10	962	1	2	24.11.10	2,4				NA	8	12000	46	45	9	1,02
Sommersprosse	97	1	1	hr	2008	06.04.08	25.10.11	1297	1	2	25.10.11	7,2				0,579	6	9000	42	49	7	0,86
Stundenblume	98	1	1	hr	2008	06.04.08	26.01.11	1025	1	3	26.01.11	0,2				NA	6	9000	17	79	3	0,22
Stundenblume	98	1	1	hr	2008	06.04.08	02.11.11	1305	1	2	02.11.11	3,8				0,525	7	10500	46	49	5	0,94
Stundenblume	98	1	1	hr	2008	06.04.08	15.10.12	1653	1	2	15.10.12	9,5	2910	9	323,33	0,367	7	10500	27	55	3	0,49
Swift	99	0	0	gr	2012	13.04.12	26.06.12	74	2	1	26.06.12	16,3	2228	10,1	220,59	0,402	10	15000	58	36	7	1,61
Swift	99	0	0	gr	2012	13.04.12	07.12.12	238	2	2	07.12.12	-8	3410	10	341	0,53	5	7500	42	47	8	0,89
Terri	100	0	1	hr	2000	11.05.00	26.11.11	4216	1	2	26.11.11	0,1				0,64	13	19500	60	36	4	1,67
Terri	100	0	1	hr	2000	11.05.00	09.10.12	4534	1	2	09.10.12	8	4410	11,2	393,75	0,385	20	30000	50	33	5	1,52
Terry	100	0	1	hr	2000	11.05.00	24.01.13	4641	1	3	24.01.13	-5	4810	11,55	416,45	0,509	6	9000	76	20	4	3,8
Theoden	101	1	0	gr	2003	23.04.03	22.11.11	3135	1	2	22.11.11	-1,7				0,575	9	13500	31	58	9	0,53
Timber	102	1	0	gr	1999	01.05.99	21.11.11	4587	1	2	21.11.11	-0,4				0,473	8	12000	27	58	5	0,47
Tsitika	103	0	1	hr	1999	01.05.99	28.09.12	4899	1	2	28.09.12	8	4280	11	389,09	0,496	14	21000	48	43	6	1,12
Tsitika	103	0	1	hr	1999	01.05.99	25.02.13	5049	1	3	25.02.13	-3	4910	10,9	450,46	0,545	3	4500	66	27	3	2,44
Wakaba	104	1	1	hr	2008	07.04.08	24.01.11	1022	1	3	24.01.11	-2,6				NA	7	10500	27	63	6	0,43
Wiedehopf	105	0	1	hr	2011	15.04.11	03.10.12	537	0	2	03.10.12	4	3960	10,3	384,47	0,384	7	10500	32	56	8	0,57
Bilbo	106	0	0	gr	2003	29.04.03	12.02.13	3577	0	3	12.02.13	-2	3780	10,2	370,59	0,537	4	6000	66	24	8	2,75
Barbossa	107	1	0	gr	2008	28.04.08	05.03.12	1407	1	3	05.03.12	1,7				0,544	2	3000	57	43	0	1,33
Batida-G_Tot	108	0	0	gr	2012	24.04.12	21.06.12	58	2	1	21.06.12	18,8	2870	10,1	284,16	0,357	3	4500	35	61	4	0,57
Bayou	110	0	0	gr	2007	04.04.07	02.11.11	1673	1	2	02.11.11	3,8				0,523	5	7500	47	49	4	0,96
Bean	111	1	0	gr	2012	24.04.12	21.06.12	58	2	1	21.06.12	18,8	2170	9,8	221,43	0,267	3	4500	56	38	2	1,47
Belmont	112	0	0	gr	2007	04.04.07	19.03.12	1811	1	3	19.03.12	6,5				0,527	16	24000	62	28	10	2,21
Bergamo	113	1	0	gr	2004	15.04.04	24.01.12	2840	1	3	24.01.12	0,6				0,48	5	7500	60	37	2	1,62
Bernhard	114	0	0	gr	2008	07.04.08	21.01.11	1019	1	3	21.01.11	-2,1				NA	7	10500	46	30	16	1,53
Bernhard	114	0	0	gr	2008	07.04.08	23.11.11	1325	1	2	23.11.11	-2,4				0,513	4	6000	54	46	0	1,17
Bruce Springteen	115	0	0	gr	2010	09.04.11	13.02.13	676	0	3	13.02.13	-7	4070	10,4	391,35	0,509	4	6000	61	26	11	2,35
Duftspur	116	1	1	hr	2001	10.05.01	24.11.10	3485	1	2	24.11.10	2,4				NA	10	15000	51	41	8	1,24
Duftspur	116	1	1	hr	2001	10.05.01	08.10.12	4169	1	2	08.10.12	5	2960	9,4	314,89	0,402	6	9000	27	48	3	0,56
Dumas	117	0	0	gr	2006	29.04.06	24.01.11	1731	1	3	24.01.11	-2,6				NA	9	13500	63	29	6	2,17
Celine	118	1	1	hr	2000	11.05.00	31.01.11	3917	1	3	31.01.11	-7				NA	6	9000	37	58	2	0,64
Celine	118	1	1	hr	2000	11.05.00	01.11.11	4191	1	2	01.11.11	4,8				0,556	6	9000	62	28	10	2,21
Celine	118	1	1	hr	2000	11.05.00	22.10.12	4547	1	2	22.10.12	3	3880	9,8	395,92	0,446	14	21000	44	22	1	2
Dora	119	0	0	gr	1990	13.04.90	28.01.13	8326	0	3	28.01.13	-1	3520	10	352	0,529	5	7500	50	38	6	1,32
